# Supplementary material for: Assessment of the Validity and Quality of Polycystic Ovarian Syndrome (PCOS) Screening Tools Available for Women Globally: A Systematic Review
Source: Clin Pract. 2024 Aug 23;14(5):1625–49. doi: 10.3390/clinpract14050131 (PMC11417729; doi:10.3390/clinpract14050131)
Supplement: Supplementary file 1 [file clinpract-14-00131-s001.zip]

Archive with 1 entries (1 files):
- clinpract-3165212-supplementary.pdf
